# Supplementary material for: Stepwise differentiation of follicular helper T cells reveals distinct developmental and functional states
Source: Nat Commun. 2023 Nov 24;14:7712. doi: 10.1038/s41467-023-43427-4 (PMC10674016; doi:10.1038/s41467-023-43427-4)
Supplement: Supplementary file 4 — Source Data [file 41467_2023_43427_MOESM4_ESM.xlsx]

## Sheet: Fig1a
		day	Prog					Full
	Lymph Node	0	0.23	0.24	0.24			0.13	0.11	0.16
		5	1.18	0.49	1.39			0.78	0.44	1.06
		8	1.46	0.89	1.36	1.06		2.47	1.84	2.8	1.84
		11	1.17	1.28	1.46	0.84		1.65	1.64	0.99	0.52
	blood	0	1.01	0.42	0.48			1.06	0.93	0.77
		5	1.51	1.29	1.34			1.79	1.24	1.07
		8	1.47	0.99	1.19	0.61		2.26	1.97	1.69	1.01
		11	0.66	1.74	0.56	1.14		0.44	3.19	1.08	1.4

## Sheet: Fig1b
		0	5	8	11
	LN	1.93	1	1.76	1.4
		1.34	1.09	1.37	1.27
		2.18	1.93	1.8	1.76
			1.25	1.48	1.82
	blood	2.56	2.9	4.4	2.98
		2.32	2.77	5.56	3
		2.12	2.56	4.07	2.64
			3.73	3.01	5.2

## Sheet: Fig1c
	Prog	Full
	2.24	0
	3.99	0
	1.45	0
	3.81	0
	8.8	0
	1.49	0
	2.48	0
	1.37	0

## Sheet: Fig1h
ICOS	day	Prog					Full
	5	14007	12618	17957			20717	16376	21267
	8	12767	9995	17957	11437		21659	19843	24519	22778
	11	8181	8712	11016	7010		15481	15896	14662	11590
CD44	5	70.3	62.2	80.3			98.9	100	99.1
	8	63.3	60.9	80.3	76.7		99.2	98.3	98.4	98.7
	11	54.5	52.7	53.6	48.1		98.5	98.1	98.2	99
CD62L	5	88.1	75.6	92.1			71.5	82.5	82.5
	8	89.2	74.3	84.7	80.5		48.9	32.2	47.2	48.2
	11	83.3	84.7	84.1	90.3		34.7	26.8	34.9	40.4

## Sheet: Fig2e
		Control	Tfr-DTR
		12.7	7.46
		12.6	3.91
		19.6	10.8
		18.4	9.54
		23.7
		21.1
		18.3
		25.2
		28.8
		25.8
		25.4

## Sheet: Fig2f
	Tfh-Full	Control	Tfr-DTR			Tfh-Prog	Control	Tfr-DTR
		2.37	2.73				0.75	2.64
		1.95	4.39				1.11	2.59
		2.19	4.29				0.84	6.99
		2.01	2.56				0.72	7.44
		2.06	3.63				1	2.25
		1.57	2.35				0.6	2.48
		1.14	2.36				0.77	2.15
		2.07	1.68				1.75	2.1
		2.17	3.37				1.99	2.94
		2.89					2.62
		1.14					1.7
		1.92					1.08
		1.98					1.1
		2.11					1.26

## Sheet: Fig2i
Tfh-Full %		Control	Tfr		Tfh-Full Count	Control	Tfr
		2.86	2.29			78.2609	43.4783
		2.17	1.47			69.5652	8.69565
		2.96	1.05			86.9565	8.69565
		7.82	0			165.217	0
		4.6	9.18			108.075	11.1801
		3.3	3.67			64.5963	4.96894
		10.8	1.25			80.7453	1.24224
		8.93	1.49			146.584	1.24224

## Sheet: Fig2k
			Control	Tfr
			129.487	1.28205
			93.5897	1.28205
			112.821	5.12821
			64.1026	1.28205
			145.961	18.1987
			68.338	4.45682
			82.4513	1.48561
			103.25

## Sheet: Fig3b
		Prog
	GC	8.92	20.25	5.6	23.81	30.56	24.39
	Extra-GC	11.89	22.02	10	30.08	16.73	36.96	30.04	15.8
		Trans
	GC	1.91	3.8	2.4	1.59	1.39	2.44
	Extra-GC	2.58	3.67	5.67	3.01	1.14	1.3	0.41	1.72
		Full
	GC	62.42	63.29	81.6	57.14	48.61	53.66
	Extra-GC	48.06	38.53	58.33	37.59	52.47	30.43	32.51	48.85
		Ex
	GC	26.75	12.66	10.4	17.46	19.44	19.51
	Extra-GC	37.47	35.78	26	29.32	29.66	31.3	37.04	33.62

## Sheet: Fig3c
			d5	d10	d15	d20
		Prog	55.2	30.9	35.7	47.6
			34.9	35.1	37.6	23.5
			40.8	29.8	39.6	36.9
		Trans	6.89	2.27	1.11	0.49
			13.3	3.3	2.08	0.5
			10.9	4.75	1.9	1.46
		Full	29	60.2	39.7	30.6
			44.6	55.6	49.3	45
			41.3	54.5	50.5	41.9
		Ex	8.91	6.63	23.4	21.4
			7.22	6.02	11	31
			7.11	11	8.02	19.8

[truncated: 17 more sheets: Fig5c, Fig5d, Fig5f, Fig5h, Fig5i, Fig5j, Fig5k, Fig5l, Fig6c, Fig6d, Fig6e, Fig7b, Fig7c, Fig7e, Fig7f, Fig7h, Fig7i]
